# Supplementary material for: Severe hearing loss and outer hair cell death in homozygous Foxo3 knockout mice after moderate noise exposure
Source: Sci Rep. 2017 Apr 21;7:1054. doi: 10.1038/s41598-017-01142-3 (PMC5430619; doi:10.1038/s41598-017-01142-3)
Supplement: Supplementary file 1 — Supplementary Table S1 [file 41598_2017_1142_MOESM1_ESM.zip]

Archive with 3 entries (2 files):
- Supplementary Table 1.doc
- __MACOSX/
- __MACOSX/._Supplementary Table 1.doc
